# Supplementary material for: Multiomics profiling and experiments in preclinical models revealed RAD51-IN-1 as a synergistic potentiator of anlotinib sensitivity
Source: Sci Adv. 2026 Apr 15;12(16):eaeb0855. doi: 10.1126/sciadv.aeb0855 (PMC13082322; doi:10.1126/sciadv.aeb0855)
Supplement: Supplementary file 2 — Data S1 [file sciadv.aeb0855_data_s1.zip]

Archive with 1 entries (1 files):
- aeb0855_data_s1.xlsx
