# Supplementary material for: Multiomics profiling and experiments in preclinical models revealed RAD51-IN-1 as a synergistic potentiator of anlotinib sensitivity
Source: Sci Adv. 2026 Apr 15;12(16):eaeb0855. doi: 10.1126/sciadv.aeb0855 (PMC13082322; doi:10.1126/sciadv.aeb0855)
Supplement: Supplementary file 2 — Data S1 [file sciadv.aeb0855_data_s1.zip › aeb0855_data_s1.xlsx]

## Sheet: Fig.3c
	Synergy score matrix of drug combinations across ovarian cancer cell lines
		FIL06	RAD51-IN-1	DDRI-18	Compound E	KU-57788	PFM01	Niraparib	Rucaparib
	A2780	14.83	11.48	4.07	3.57	-7.87	-2.9	9.82	5.63
	ID8	6.52	7.61	6.61	0.35	-3.11	0.69	9.54	8.03
	OVCAR-3	17.72	9.81	2.17	-3.11	-6.54	2.89	7.8	5.35
	SKOV3	9.8	14.06	-5.88	0.42	6.22	-2.17	8.06	3.58
	HEY	9.74	12.07	3.05	-1.25	-6.1	-4.5	5.22	3.57

## Sheet: Fig.3e
Average number of colonies per well
A2780	DMSO	Anlotinib	FIL06	Combined
	67	43	48	6
	58	35	40	7
	54	31	34	12
	68	35	37	14
	DMSO	Anlotinib	RAD51	Combined
	55	32	25	3
	62	26	28	5
	67	38	39	6
	68	24	35	8
OVCAR-3	DMSO	Anlotinib	RAD51	Combined
	80	67	68	1
	92	62	75	0
	85	61	62	2
	83	73	60	1
	DMSO	Anlotinib	FIL06	Combined
	82	70	72	3
	80	68	63	5
	90	72	68	8
	85	65	66	6

## Sheet: Fig.4g
	Relative fluorescence intensity
	RAD51		NOTCH1
	resistant	sensitive	resistant	sensitive
	1.12	0.26	1.1	0.89
	1.1	0.35	1.11	0.91
	0.96	0.42	0.99	1.28
	0.82	0.83	0.8	1.16
		0.34		1.06
		0.13		0.98
		0.9		1.17
		0.15		0.52

## Sheet: Fig.4h
	Relative grey intensity
	ACTIN	RAD51	NOTCH1
	44581022	59379830	49009472
	43625751	55744051	58029860
	38837981	62522183	53426765
	39124012	66025551	44217492
	37157433	54564388	39196784
	28843990	39204467	42039837
	32590106	35723281	40440210
	33511763	34982037	63293609
	39310573	24720578	60548602
	48418082	21420878	58477816
	38394872	9533260	33732137
	36870913	8544760	34276156

## Sheet: Fig.5c
	Number of RAD51 foci
	16	18	5	1
	18	16	6	0
	15	15	4	2
	14	20	6	1
	Number of γH2A.X foci
	0	5	7	10
	1	3	6	12
	1	2	8	11
	1	3	7	10

## Sheet: Fig.5d
Gluc/Vluc foid change
HR	1	1.2	0.8	0.6	NHEJ	1	1.1	0.9	1.2
	1	1.1	0.7	0.5		1	1	1	0.9
	1	1	0.8	0.5		1	1.1	1.1	1.1
	1	1.1	0.7	0.6		1	1.2	0.9	1.1

## Sheet: Fig.6a
	Tumor Burden (×10⁶ p/sec/cm²/sr)
	DMSO	Anlotinib	RAD51-IN-1	Combined
	5.5	2.5	4.2	1.2
	5.2	2.3	3.8	0.8
	5	2.1	3.3	0.1

## Sheet: Fig.6b
	Tumor Burden (×10⁶ p/sec/cm²/sr)
	DMSO	Anlotinib	FIL06	Combined
	5.8	2.5	4.6	1.8
	5.6	2.2	4.2	1.2
	5.2	2.6	3.8	0.4

## Sheet: Fig.7a
	IHC score
	NOTCH1		RAD51
	Resistant	Sensitive	Resistant	Sensitive
	3	2.5	5	0
	4	3	3.5	0.5
	3.5	3.5	10.5	1.5
	3	2.5	6	0
	8	5.5	12	3
	3	4	2	4
		5		0
		10.5		1
		3		1
		2.5		0
		6		1
		3		0

## Sheet: Fig.7b
	IHC score
	NOTCH1		RAD51
	Resistant	Sensitive	Resistant	Sensitive
	4.5	8	6	0.5
	6	4	3	0.5
	6	10	4	1.5
	6	7.5	1	2.5
	8	5	4	3
	6	7	0	2.5
	5	4.5	0.5	1
	10	3	1.5	2
	4.5	8	1.5	12
	6	2	1	4.5
	5	7	2	1.5
	8	9	0	0.5
	7	5	0.5	3
		4.5		1.5

[truncated: 3 more sheets: Fig.s1, Fig.s2, Fig.s3]
